# Supplementary material for: Factors That Affect the Accumulation of Strecker Aldehydes in Standardized Wines: The Importance of pH in Oxidation
Source: Molecules. 2022 May 10;27(10):3056. doi: 10.3390/molecules27103056 (PMC9146978; doi:10.3390/molecules27103056)
Supplement: Supplementary file 1 [file molecules-27-03056-s001.zip]

Archive with 1 entries (1 files):
- molecules-1704117-supplementary.pdf
